# Supplementary material for: Progerinin, an Inhibitor of Progerin, Alleviates Cardiac Abnormalities in a Model Mouse of Hutchinson–Gilford Progeria Syndrome
Source: Cells. 2023 Apr 24;12(9):1232. doi: 10.3390/cells12091232 (PMC10177486; doi:10.3390/cells12091232)
Supplement: Supplementary file 1 [file cells-12-01232-s001.zip]

Archive with 1 entries (1 files):
- cells-2303432-supplementary.pdf
